# Supplementary material for: Microstructural and Mechanical Implications of Microscaled Assembly in Droplet-based Multi-Material Additive Manufacturing
Source: Polymers (Basel). 2017 Aug 18;9(8):372. doi: 10.3390/polym9080372 (PMC6418975; doi:10.3390/polym9080372)
Supplement: Supplementary file 1 [file polymers-09-00372-s001.zip]

Archive with 3 entries (3 files):
- S2_transverse_Strain_Evolution.avi
- S3_shear_Strain_Evolution.avi
- S1_longitudinal_Strain_Evolution.avi
